# Supplementary material for: Assembly and comparative analysis of the complete multichromosomal mitochondrial genome of an endangered orchid species, Calanthe sieboldii
Source: Front Plant Sci. 2026 Mar 10;17:1701753. doi: 10.3389/fpls.2026.1701753 (PMC13008936; doi:10.3389/fpls.2026.1701753)
Supplement: Supplementary file 2 [file Table1.xlsx]

## Sheet: Sheet1
Table S1. The homologous DNA fragment in the Calanthe sieboldii mitochondrial genome.
Number	Mitochondrial genome	% Identity	Alignment Length	Mismatches	Gap Openings	Alignment start (chloroplast genome)	Alignment end (chloroplast genome)	Alignment start (mitochondrial genome)	Alignment end (mitochondrial genome)	E-value	Bit Score	MTPT annotation
MTPT1	Chr1	93.043	115	6	2	3463	3577	15019	14907	3.31e-41	167	partial trnK-UUU
MTPT2	Chr1	87.368	95	4	2	45891	45984	31248	31335	9.46e-22	102	partial trnS-GGA
MTPT3	Chr1	85.993	307	18	12	78789	79093	44624	44907	6.71e-83	305	partial petB
MTPT4	Chr2	93.902	82	3	2	130762	130843	1439	1518	6.65e-28	122	partial ycf1
MTPT5	Chr4	93.617	47	2	1	24454	24499	14303	14349	7.92e-12	69.4	partial rpoB
MTPT6	Chr5	98.766	1459	18	0	77352	78810	39225	37767	0	2595	partial psbN;complete psbH;partial petB
MTPT7	Chr5	97.699	652	15	0	18039	18690	22529	21878	0	1122	partial rpoC2
MTPT8	Chr5	96.078	51	1	1	30352	30402	28544	28593	9.91e-16	82.4	IGS(petN-psbM)
MTPT9	Chr5	95.812	191	3	1	21532	21722	19196	19011	1.94e-82	303	partial rpoC1
MTPT10	Chr5	95.759	2688	85	9	18856	21538	21885	19222	0	4305	partial rpoC2;partial rpoC1
MTPT11	Chr5	95.718	397	17	0	17562	17958	22926	22530	0	640	partial rpoC2
MTPT12	Chr5	94.937	4879	147	33	79034	83877	37766	32953	0	7550	partial petB;complete petD;complete rpoA;complete rps11;complete rpl36;complete infA;complete rps8
MTPT13	Chr5	94.813	3104	70	29	83855	86909	33008	29947	0	4756	complete rpl14;complete rpl16;complete rps3;partial rpl22
MTPT14	Chr5	91.885	1183	41	28	28650	29806	29882	28729	0	1602	complete trnC-GCA;complete petN
MTPT15	Chr5	90.985	843	23	11	30204	31040	28736	27941	0	1086	complete psbM
MTPT16	Chr6	100	181	0	0	72573	72753	24680	24500	5.73e-92	335	partial clpP
MTPT17	Chr6	99.298	6553	41	4	65823	72373	31220	24671	0	11841	partial psbJ;complete psbL;complete psbF;complete psbE;complete petL;complete petG;complete trnW-CCA;complete trnP-UGG;complete psaJ;complete rpl33;complete rps18;complete rpl20;partial rps12;partial clpP
MTPT18	Chr6	96	50	2	0	64041	64090	20803	20852	8.25e-16	82.4	partial petA
MTPT19	Chr6	94.181	1770	57	20	4613	6373	20849	22581	0	2656	complete rps16
MTPT20	Chr6	91.549	142	8	3	7457	7595	16943	16803	3.65e-49	193	partial psbK
MTPT21	Chr6	90.432	648	39	11	6515	7154	22663	23295	0	832	complete trnQ-UUG
MTPT22	Chr7	99.485	582	3	0	11656	12237	29717	29136	0	1059	partial atpA
MTPT23	Chr7	98.562	1252	2	2	130329	131580	8720	7485	0	2198	partial ycf1
MTPT24	Chr7	98.39	1988	15	3	14772	16753	28047	26071	0	3478	complete atpI;complete rps2
MTPT25	Chr7	98.054	2158	20	17	131692	133834	7494	5344	0	3733	partial ycf1;complete trnN-GUU
MTPT26	Chr7	97.741	1859	20	17	111718	113561	5344	7195	0	3181	complete trnN-GUU;partial ycf1;partial ndhF
MTPT27	Chr7	97.691	693	16	0	13172	13864	29147	28455	0	1192	partial atpF
MTPT28	Chr7	97.299	1333	30	5	10291	11621	31038	29710	0	2257	partial trnG-GCC;complete trnR-UCU;partial atpA
MTPT29	Chr7	96.902	1162	21	6	35911	37059	32485	31326	0	1932	partial psbC;complete trnS-UGA;complete psbZ
MTPT30	Chr7	96.484	455	16	0	35455	35909	456	2	0	752	partial psbC
MTPT31	Chr7	95.703	256	11	0	37049	37304	31269	31014	2.56e-115	412	partial trnG-UCC
MTPT32	Chr7	95.348	3719	96	27	38242	41937	22416	26080	0	5838	partial psaB;partial psaA
MTPT33	Chr7	94.386	855	16	7	34476	35320	1280	448	0	1284	partial psbD;partial psbC
MTPT34	Chr7	92.308	364	15	3	14276	14633	28401	28045	4.11e-143	505	IGS(atpH-atpI)
MTPT35	Chr7	87.603	121	9	3	38132	38251	20282	20397	6.21e-32	135	partial psaB
MTPT36	Chr8	95.935	492	15	4	68147	68635	24594	24105	0	793	complete trnW-CCA;complete trnP-UGG
MTPT37	Chr8	80.851	141	15	8	71693	71825	28367	28503	2.25e-21	100	partial rps12
MTPT38	Chr8	80.549	437	51	19	48578	49012	24090	23686	4.44e-83	305	complete trnF-GAA
MTPT39	Chr9	98.421	1647	26	0	114277	115923	20225	21871	0	2898	partial ndhF
MTPT40	Chr9	94.898	98	4	1	14537	14633	17440	17343	5.99e-37	152	IGS(atpH-atpI)
MTPT41	Chr9	94.854	583	13	3	14772	15348	17345	16774	0	894	partial atpI
MTPT42	Chr9	93.652	1024	43	7	117136	118153	21993	23000	0	1511	complete trnL-UAG;partial ccsA
MTPT43	Chr9	90.821	207	10	1	113876	114082	20045	20242	5.7e-72	268	partial ndhF
MTPT44	Chr10	100	32	0	0	64171	64202	33	2	3.67e-09	60.2	partial petA
MTPT45	Chr10	98.347	121	2	0	157583	157703	29692	29572	2.66e-55	213	complete trnH-GUG
	Chr10	98.347	121	2	0	87849	87969	29572	29692	2.66e-55	213	complete trnH-GUG
MTPT46	Chr10	91.379	58	4	1	32204	32261	29680	29736	1.01e-14	78.7	IGS(trnE-UUC-trnT-GGU)
MTPT47	Chr10	90.525	686	33	13	64204	64870	31036	30364	0	878	partial petA
MTPT48	Chr10	90.49	347	14	6	116627	116964	19112	19448	1.12e-123	440	complete rpl32
MTPT49	Chr11	93.333	75	5	0	53230	53304	3698	3772	9.09e-25	111	complete trnM-CAU
MTPT50	Chr12	97.101	69	2	0	133346	133414	28156	28088	1.95e-26	117	partial trnN-GUU
	Chr12	97.101	69	2	0	112138	112206	28088	28156	1.95e-26	117	partial trnN-GUU
MTPT51	Chr12	92.958	71	4	1	33720	33790	27405	27336	5.46e-22	102	IGS(trnT-GGU-psbD)
MTPT52	Chr12	90.56	625	28	12	33851	34459	27422	28031	0	798	partial psbD
MTPT53	Chr13	100	102	0	0	22421	22522	28092	27991	4.06e-48	189	partial rpoC1
MTPT54	Chr13	98.837	774	9	0	54072	54845	21754	22527	0	1380	partial atpB
MTPT55	Chr13	98.257	2065	30	1	23829	25887	27181	25117	0	3609	partial rpoC1;partial rpoB
MTPT56	Chr13	96.482	796	26	2	22525	23320	27959	27166	0	1314	partial rpoC1
MTPT57	Chr13	95.674	1017	18	6	26490	27499	25116	24119	0	1611	partial rpoB
MTPT58	Chr13	95.385	1907	46	10	51981	53877	19878	21752	0	2996	complete trnV-UAC;complete trnM-CAU;partial atpE
MTPT59	Chr13	93.841	552	21	6	55045	55596	22554	23092	0	819	partial atpB
MTPT60	Chr13	90.272	771	45	8	21652	22419	745	2	0	981	partial rpoC1
MTPT61	Chr13	89.567	623	33	15	27616	28228	23862	23262	0	761	IGS(rpoB-trnC-GCA)
MTPT62	Chr13	86.128	1002	66	33	51022	51997	16226	17180	0	1013	IGS(ndhC-trnV-UAC)
MTPT63	Chr14	98.077	52	1	0	118936	118987	19262	19313	1.17e-18	91.6	IGS(ccsA-ndhD)
MTPT64	Chr14	97.112	4121	64	10	122623	126738	21985	26055	0	6900	complete ndhI;complete ndhA;partial ndhH
MTPT65	Chr14	97.087	103	2	1	3704	3806	26415	26314	4.06e-43	172	partial trnK-UUU
MTPT66	Chr14	96.774	279	9	0	127702	127980	26042	26320	1.66e-131	466	partial ycf1
MTPT67	Chr14	93.774	257	16	0	119064	119320	19360	19616	1.33e-107	387	partial ndhD
MTPT68	Chr14	92.46	1618	69	19	119433	121024	19603	21193	0	2263	partial ndhD;complete psaC
MTPT69	Chr14	90.652	813	43	15	121409	122203	21195	21992	0	1050	complete ndhE;partial ndhG
MTPT70	Chr15	90.85	153	11	2	9206	9357	7531	7381	4.75e-52	202	IGS(trnS-GCU-trnG-GCC)
MTPT71	Chr15	84.504	897	78	33	8283	9140	8440	7566	0	830	complete trnS-GCU
MTPT72	Chr16	90.61	213	10	1	76051	76263	5515	5313	9.89e-74	274	partial psbB
MTPT73	Chr18	93.846	325	13	2	74979	75296	5432	5756	1.24e-136	483	partial psbB
MTPT74	Chr18	90.204	245	10	4	75588	75831	5756	5987	8.03e-84	307	partial psbB
MTPT75	Chr19	97.059	238	6	1	62931	63167	20539	20776	1.28e-111	399	partial cemA
MTPT76	Chr19	96.7	303	10	0	57539	57841	16693	16995	2.63e-143	505	partial rbcL
MTPT77	Chr19	93.2	1706	57	15	58553	60248	17316	18972	0	2453	complete accD
MTPT78	Chr19	92.72	522	20	5	61742	62250	20021	20537	0	737	partial ycf4
MTPT79	Chr19	91.74	339	7	3	63169	63507	2	319	3.47e-127	451	partial cemA
MTPT80	Chr19	89.935	308	13	3	63631	63929	361	659	4.62e-106	381	partial petA
MTPT81	Chr19	88.559	1145	50	32	60275	61409	18965	20038	0	1314	complete psaI
MTPT82	Chr19	86.644	292	9	11	58235	58526	17327	17066	1.72e-80	296	IGS(rbcL-accD)
MTPT83	Chr20	97.26	803	21	1	41910	42712	16615	17416	0	1360	partial psaA
MTPT84	Chr20	94.937	158	8	0	45646	45803	2	159	4.76e-66	248	IGS(ycf3-trnS-GGA)
MTPT85	Chr20	94.077	1013	42	6	43611	44618	18261	19260	0	1522	partial ycf3
MTPT86	Chr20	92.752	1021	36	9	44643	45644	19248	20249	0	1441	partial ycf3
MTPT87	Chr20	92.73	564	28	2	42993	43543	17706	18269	0	802	partial ycf3
MTPT88	Chr20	92.118	203	10	2	42719	42916	17491	17692	4.7e-76	281	IGS(psaA-ycf3)
MTPT89	Chr21	98.121	745	14	0	87225	87969	12063	11319	0	1299	partial rpl22;complete rps19;complete trnH-GUG
	Chr21	98.121	745	14	0	157583	158327	11319	12063	0	1299	complete trnH-GUG;complete rps19
MTPT90	Chr21	97.652	1235	14	4	88067	89296	11013	9789	0	2106	partial rpl2
	Chr21	97.652	1235	14	4	156256	157485	9789	11013	0	2106	partial rpl2
MTPT91	Chr21	96.426	1399	27	3	50	1432	12092	13483	0	2285	complete psbA
MTPT92	Chr21	94.929	493	18	1	1718	2210	13476	13961	0	765	partial trnK-UUU;partial matK
MTPT93	Chr21	93.954	1042	43	3	2342	3375	13963	14992	0	1557	partial trnK-UUU;partial matK
MTPT94	Chr21	91.379	58	4	1	32204	32261	11331	11275	6.51e-15	78.7	IGS(trnE-UUC-trnT-GGU)
MTPT95	Chr21	89.136	405	27	3	128771	129164	8390	8788	2.54e-138	488	partial ycf1
MTPT96	Chr21	84.084	333	21	13	3790	4107	8088	8403	2.13e-79	292	partial trnK-UUU
